# Supplementary material for: Limited Short-Term Evolution of SARS-CoV-2 RNA-Dependent RNA Polymerase under Remdesivir Exposure in Upper Respiratory Compartments
Source: Viruses. 2024 Sep 24;16(10):1511. doi: 10.3390/v16101511 (PMC11512361; doi:10.3390/v16101511)
Supplement: Supplementary file 1 [file viruses-16-01511-s001.zip]

Archive with 1 entries (1 files):
- viruses-3205594-supplementary.pdf
